# Supplementary material for: Museomics allows comparative analyses of mitochondrial genomes in the family Gryllidae (Insecta, Orthoptera) and confirms its phylogenetic relationships
Source: PeerJ. 2024 Aug 8;12:e17734. doi: 10.7717/peerj.17734 (PMC11317039; doi:10.7717/peerj.17734)
Supplement: Supplemental Information 8 — The sequence was deposited in GenBank under accession number OQ459859 (molecular code: N37). [file peerj-12-17734-s008.fasta]

>Nisitrus_vittatus_N37
AATGAAATGCCTGAGATAAAGGATTACTTTGATAGAGTAAATCACGTATAATATACTTTCATTATATTTAATAGAATTAAACTATTTCTAGAAAAATCAAAAATTTCTGTGCATCATACACTAAAATATAAAAAAGATAAGCTAATAAAGCTATAGGGCTCATACCCCTTTTATAAAGGTTATAATCCTTTTCTTTTTAATTAAAATTTTCAATACTTCTAAATTCATATTTCTTATAATGATGATAATAGGTACATTAATTTCAATTATATCCAATTCATGACCAGCCACATGAATTGGATTAGAAATAAACTTATTATCATTTATTCCATTAATATATATGAAAAAAAATGTATTGTCGGCAGAAGCATGTATAAAATATTATATTATTCAAGCTTTAGCTTCATCAATTATATTAACATCCATTATTATATTTTACGTGAATATTAAATTTTTCGTGAATCCTAATTTAATTCAAACCCTAACCACTATTTCATTAATAATAAAAATAGGTGCTACACCTTTCCACATGTGATTTCCATCAGTGATAGAAGGATTATCTTGAATAAATTGTTTCATTTTAATAACATGACAAAAAATTTCTCCAATATTAATCTTATCTTATTTAAATTCTTCTTATTCATTAATAATAATAATCATTATAATATCAGTAATAATTGGATCATTAGGTGGTCTAAATCAAACTTCCCTTCGCAAAATCATAGCATATTCATCCATTAATCATATTGGTTGAATATTACTTGCCATAATAATATCAGAACTATTATGGCAAGTGTACTTCTTAATTTATACAATTATTGTTGCTACAGTATTACTGTTAATAATAGATTTTTCGAGCTATCACATCAATCAATTTAATATGAAATCAAAATCCATAATAATTAAATTTCCCATTTTAGTAAATTTGTTATCCTTAGGTGGATTACCACCATTTTTAGGATTTATTCCAAAGTGATTAACAATTCAATATACTTTAACTCAAAATAATCTAATTATTATCAATATTATGGTTATCATAACAATAATTACTTTATTTTATTATATTCAGATTATTATAACGTCATATCTACTTAATTCCAATTCCATAAAATGAAATCATCAAACCAAATTTATGAAAAATTATATTGTCATTATAATCATAACAACAGCTTCCTTAATAACTTTACCACTTTATACCTACATATCATTTACACTATAAGGTCTTAAGTTAAATAAACTAACAGCCTTCAAAGTTGAAAATAAAACTAAGGTTTTAGGCCTTAGTATATTACTACACCTTTAGAATTGCAGTCTAAAATCATTTTTGAATATAAAGCCATATGATAAAAGGGTTAAAAACCCATAATTAGATTTACAATCTAACACCTAAACCTTCAGTCATTTTATCGCAACGATGATTATTCTCCACAAACCATAAAGATATTGGAACTTTATATTTTATATTTGGAGCATGATCAGGAATAGTTGGAACTTCTTTAAGCATTTTAATTCGAACAGAATTAGGACAGCCAGGTTATTTAATTGGAGATGATCAAATTTATAATGTAATTGTAACAGCACATGCCTTTATCATAATTTTTTTTATAGTTATACCAATTATAATTGGAGGATTTGGAAATTGATTAGTTCCACTAATATTAGGAGCTCCAGATATAGCTTTTCCACGAATAAACAATATGAGATTTTGACTTTTACCTCCATCATTAATGTTACTACTTACCAGTAGTATAGTTGAAAGTGGTGCAGGAACTGGATGAACAGTATACCCTCCACTTTCATCAGGTATTGCTCATGCTGGTGCTTCTGTAGATTTAGCTATTTTTTCACTACATTTAGCAGGTGTTTCATCTATTCTTGGAGCAGTTAATTTTATTACTACTATAATTAATATACGTGCTCCTGGAATATCATTTGATCAAACTCCTCTATTTGTTTGAGCAGTTGGTATTACAGCATTATTACTCTTACTATCTCTACCAGTTTTAGCTGGTGCCATTACAATATTATTAACAGATCGAAACTTAAATACATCATTTTTTGATCCAGCTGGAGGAGGTGATCCTATTTTATATCAACATTTATTTTGATTTTTCGGTCATCCAGAAGTTTATATTCTAATCCTTCCAGGATTTGGTATAATTTCTCACATTATCAGACAAGAAAGAGGGAAAAAAGAAGCATTTGGAACTTTAGGAATAATTTACGCAATATTAGCCATTGGACTCTTAGGTTTTGTAGTTTGAGCACATCATATATTTACTGTCGGAATAGATGTAGATACACGAGCATATTTTACTTCCGCTACTATAATTATTGCAGTTCCAACAGGAATCAAAATTTTTAGATGACTGGCAACACTACATGGTACTCAATTATCTTATAATCCAGCTTTATTATGATCATTAGGTTTTGTATTTTTATTCACCATTGGTGGATTAACAGGAATTGTTTTAGCTAATTCATCTATTGATATTATTCTACATGACACTTATTATGTAGTAGCTCATTTTCATTATGTATTATCAATAGGTGCTGTATTTGCAATTATAGCTGGATTCGTTCACTGATATCCTCTTCTAACAGGTATCACAATAAATCCTAAATGATTGAAAATTCAATTCATAGTAATATTTCTAGGAGTAAATTTAACATTTTTTCCCCAGCATTTCTTAGGATTGGCAGGTATACCTCGACGATATTCAGATTATCCTGATGCCTATTCGTCATGAAATATCTTATCATCATTAGGATCCACTATTTCCTTGATTGGTATTTTGATATTGATCTATATTATTTGGGAAAGAATGATCACCCAACGTAAATCATTATTTACTTTAAATTTAAATAGATCCTTAGAATGATTCCAAAATCTCCCTCCAGCAGAACATTCCTATTCAGAATTGCCAATTTTAATTAATTACTAATATGGCAGAAAAGTGCAATGAATTTAAGATTCATTAATAAAGAATATCTTTTTTTAGTATTTATGGCAACATGATCAAACCTAAATCTACAAAATAGATCATCTCCCTTAATAGAACAACTAATCTTCTTTCATGATCATACACTATTAATTCTCATTATAATTACTATTTTAGTATCATATATTATATTGAATTTATTTACTAATAAACTTAACAACCGATTCTTATTAGAAGGACAAACAATTGAAATTATTTGAACAATTCTACCAGCTATTACCCTAATCTTTATTGCATTACCATCACTTCGATTACTTTATCTCCTTGATGAATCAATAACTCCATTAATTACATTAAAAACTATTGGACATCAATGATATTGATCATATGAATATATAGATTTCAAAAATAACATTGAATTTGATTCTTATATATCTCCTCTAGAAAAAATTAATTCTTTACGTCTTTTAGATGTAGATAATCGAACAATTTTACCTATAAATACTCAAATTCGAACATTAGTAACCGCAGCAGATGTAATTCATTCCTGAACAATTCCAGCTTTGGGTGTAAAAACAGATGCTACACCTGGACGATTAAATCAAATCAATTTCCTAATTAATCGTCCAGGTGTGTTCTTTGGACAGTGTTCAGAAATTTGTGGTGCTAATCATAGATTTATACCAATTGTTATTGAATCCATTAACTTAAAATCTTTTATCTCATGAATCAAAAATTATTAATACATCAGATGACTGAAAGTAAGTAATGGTCTCTTAAACCAATTCATAGTAATTTAACAAATACTTCTGATGAAGAAATTAGTTAAATTCATAACATTAATATGTCATATTAAAATTATTATAATATAATATTTCTTTATCCCTCAAATAGCACCTATGAATTGACTATTATTACTATTAGTATTTATAATTATTTTTATTATAATATTAATAATTAATTATTTTACCTTACAACCAACAAAAACATTATCAAAAATAAATTATAAAACAAATTCAATAAACTGAAAATGATAACAAATTTATTTTCATCATTTGATCCTTCATCATCTATAATCCATTTACCAATTAATTGATTAAGAACATTTTTAGGAATTATCATTATACCTATTACATTTTGATTGATTCCAACCCGAAATTATGTATTAATTAAATCAGCATTTAATTATATCAATAAAGAATTTAAAAACTTAATTCCAAACAAAAAAAATATTGGAAGAGCTTTTATTTTTATCTCATTAATATCATTTATTTTGTTTAATAACTTCTTAGGCTTATTTCCATATATTTTCACAAGATCAAGACATTTAATTTTTACATTAACCTTAGCATTACCTCTATGAATGAGATTTATACTATACGGATGAATTAATAATACTCAACATATATTTTCACATTTAGTACCTCAAGGTACTCCTCCTATTTTAATACCATTTATAGTATGTATTGAAACAATTAGAAATATTATTCGTCCTATTACTTTATCAGTACGATTGGCAGCAAATATAATTGCTGGTCATTTATTACTGACACTTTTAGGAAATACAGGACCCAGAATAATATCCTCCTTTACAATAATTCAAATTTTAATTTTTTCACAAATTTTACTATTAACATTGGAATTAGCAGTATCAATTATTCAATCTTATGTTTTCGCAGTGTTAACAACATTATATTCTAGAGAAGTAAATTAATGACAACATATAATAATCACCCTTTTCATTTAGTAAACTTTAGACCATGACCTTTAACTGGTGCAATTGGAGCATTAACATTAGTATCAGGATTAATTAATTTATTTCACAAATATAACACAAGAATTCTACTAATTGGTATTACAATTACTATTTTAACTATATATCAATGATGACGTGATATTACACGAGAAGGTACATTCCAAGGAATACACACAATAGTAGTTAACATAGGATTACGATGAGGTATAATCTTATTTATTATTTCAGAAGTATTCTTCTTTATTTCATTCTTTTGAGCATTCTTCCATAGAAGATTATCTCCCGCAATTGAATTAGGCATAATTTGACCACCTCTAGGTATTATAACATTTAATCCATTACAAATTCCATTATTAAATACAGCTATTCTTTTAGCATCAGGAGTAACTGTAACCTGAGCTCATCATAGTTTAATAATAAGAAACCATACACAAACCACTCAAGGATTATTCTTCACAATCTTACTAGGAATTTACTTTACCATTCTCCAAGGATATGAATATATAGAAGCATCTTTCACAATCGCCGATTCAGTTTATGGATCAACATTTTTTATAGCAACGGGTTTTCATGGTCTTCACGTTCTTATTGGAACAACCTTCTTAATAATTTGTATACTACGACATTTAAATCATCATTTCTCATTTAACCATCATTTTGGATTTGAAGCAGCAGCTTGATATTGACATTTTGTAGACATCGTATGATTATTTCTATATATTTCAATCTACTGATGAGGTAATTATTTATTTAGTATAAAAGTATAATTGATTTCCAATCAAAAGGTTTGAATTATCAAAATAAATAATCTTAACTTTAATAACATTAATCTTCATCGTAATATTATTAACTTTAATTTTATTAACTTTATCTATCTTCTTGTCAAAAAAAACATTAATTAATCGCGAAAAAAGATCACCTTTTGAATGTGGATTTGACCCAAAAAACTCTTCTCGTATCCCTTTCTCATTACGATTTTTCCTAATCGCCGTAATTTTTCTAATCTTTGATGTTGAAATTGCCTTAATTTTACCTATTATTATTACCAATAAAATATCAAATCAATACTCATGAATTATTACAATGTCATTTTTTATCATCATTTTATTAATTGGGCTTTATCATGAATGAAATCAAGGAGCCCTTGAATGAGCAGAATAGGATAATAGTTAAAAATAACATTTGGGTTGCATTCAAAAAGTATTGATTATTCAATTTATCTTAAATAAGAAGCTATAAGCATTCAGTTTCGACCTGAAAGATTGGTGAACACCACCCTTATTTACAAATACTAAGTATTATCTGTATAATGAAAATATACTGTTTTATTAAACTACATAAACCAGAAATAATAACGGAATTTAACCGCTAGAAGAACAAGTTAGCAGCTTTTCCACAAACATTTTATTTCCTTAATTGGAATCTTATATATTCAATAATATTATTAACAATAATATACCTCTATTTTGGTTTCAATTAACATTTAAAGACTAAAAGTCTCCTTAACAGCTTCAATGTTAAACTCTCAATAAGCTATTTAAATTAATTGAATACAAAAATTAAAATTAATATTCAAAATATAAATCTTAATAAATAAACCTTAAATATATTATTCTGGTAATTTTGATTTAATCATCTTAAATTATATAAAAAACTATATATACCTTGACCTCCAAATTCCTCTCTTCAACCCATATCAATAACCCGATAAAATTTCAATCCAAACTTTAAAGGTAAATAAGAAATTATATAAGTAGAGATAAATGGTATAAATCATATAGAACCGAAAAAAGTTAAATAATAATTATTAACATAAATTCTATTACCATAATAACTCATTTTTGATAATTCAAAACCTAAAAAACCACCAATTACTCTTAAAATTAAAGCCAATATTTTCATCAATAATGATAAACAAATCATAATGGGAAAAGAAATAATTAATCAAGATAAAATAGAACCACCTAATACAGATATAATTACTAATATAAATATAGGTCCAATAAACTCATAATTTTCATCACCCAAACAATGCAATACATTATAATTAAACTCACAAAATATCACAAAATAAATTAAACGAAAAGTATAACAAACAGTTAAACCAGTAGAAATAAAAAACAATACAAAAATTAATAAATTAAAATTACTCATTAATCTTATTTCCAAAATAAAATCCTTAGAATAAAATCCAGAAAGGAAAGGTATACCACAAAGTGAAAGATTAGATACTATAAAACAAATAGAAGTTAATGGTATTTGATTTACAACACCCCCCATAATACGAATATCCTGATTATCTCCTAAACTATGAATAATAACACCAGCACACAAAAACAATAAAGCTTTAAATAAAGCATGAGTCAATAAATGGAAATATGATATATCATATAAACCTAAACCAATAGTTCTTATTATTAAACCTAATTGTCTTAAAGTAGACAAGGCAATAATTTTTTTCAAATCAAATTCAAAATTGGCCCCTAAACCAGCCATAAATATTGTTAAACAACCAAAAATTAAAATATAACTATTTAAGTTAAAATTACCAATCACATTACCAAAACGAATTAATAAATAGACCCCAGCAGTAACCAACGTCGAAGAGTGAACTAATGCTGAAACAGGAGTAGGAGCAGCCATAGCTGCAGGAAGTCACGAAGAAAAAGGAATTTGGGCTCTTTTAGTAAAAGCTGCAATAATTACTAAAATTACCACATATAATAACTCACAAGAAAAAACATAATTTTCAACATAAATATAATTCCATGTACCAAAATTTAATATTCAAGCAATAGATAATAATAATATTACATCACCAACACGATTAGATAAAGCAGTTAATATACCAGCATTATAAGACTTAATATTCTGATAATAAATAACTAAACAATAAGAAACCAGCCCTAATCCATCCCAACCTAATAAAATTCTAATTAAGTTAGGTCTCACAATCAAAAAAATTATTGACAAAACAAAAATTAATACCAAAATAATAAAACGAGATATATTTATATCACCATGTATATATTTATCTCTATAATAAATAACCAAAGAAGAAATATATAATACAAATCTCATAAATAATAAAGATTTATAATCAAACAAGAAAGTCATAATAATTGAACAAGAATTCAAAAAAATAATATGTCAATCCAAAAATACCGTATAATTAATTAAACAAAAATTTATACCAATCACAAATATTATTGTTGACAGAACAAATAGAAAAGAAAATGAAAACCTACAAATATAATTATTATAATTAATAACCTAATATAATATTATACCTTTGACATCACAAATCAATATTCTTAATAAACTAATTAAGCATAATCAACTAAAAAAAATTTCACCACGAACAATTATAACATTTAAAGGAAATCAATGTAAAAATAATAATATAAATTCACGATAAGTAATTATTACATGTGAATAAACTGCTGAATATAATATTCCATGCTGACTATAAGAAAATAAATATAAGCTATATGCAGCACCAAAAAATGATATTAATATAATTATAAAAAATCTAAGAGAATTTCAAGACAAAATTCTATTAATTAATCTAATTTCAGATAATAAATTTAAAGAAGGAGGACTTGCTATATTTGAGGATCTCAATAAAAATCATCACAATGTTAAACTAGGCATTAAAACTATTAAACCCTTATTAATTAATAATCTTCGTCTACCTAAGCGTTCATAAACAATATTAGATAAACAAAATAAACCAGAAGAACATAAACCGTGACCTACCATTATTAAATAAGAACCTTCAAACCCTCAACTATTTAAAGTTATAATGCCTCTCAATACTATTCCCATATGAGCTACAGATGAATAAGCAATTAATGATTTTAAGTCAACCTGACGTAAACAAACCAATCTAATAATAAATCCACCAAATAAACTAATACCAATTCAAATATATCTATATGATACACCTAATAATATTACAATTTTTAATAACCGCATTAAACCATAACCACCTAATTTTAATAACACTCCCGCCAAAATTATAGAACCTGAAATTGGAGCCTCTACATGTGCCCTAGGGAGTCATAAATGTACTAAAAATATAGGTATTTTAACCAAAAAGGCAAAAATTAATCCAAAATACAAGAATAAATTGTTATATTCATATTCCATAAATAAACTTAAAGAACCTATATTAACATAAATTCATAACAATCCAATTAGTAAAGGTAAAGATGCAAATAAAGTGTAAAACAATAAATAAATACCAGCCTGTATTCGTTCAGGTTGATATCCTCAACCTAAAATTAATATTAATGTAGGAATTAATCTACCTTCAAAAAAAACATAAAAAGACAATAAATTTAAACTAGAAAAAGTGAAAAATAATATTAACATTAATATAATTAATAATAATATAAATAATGAACCATAATAATTATATTTCAATACTGAATAACTAGATATTATTATTAATATACAAATTCAAATTCTTAACAAAATTAATCCATAAGATAATAAATCATAACCAAAATTATAACTTACACTCTCAATACCCATACCCATATTCAATGTAAGAATAAATATAAAAAATAAAAACATAAATATAAATTGAATTAATCACCAAAATCTTAATCCAAATAAATTTAATGGGATCATAAATATAATTATAAAAATGAATTTTAACATCGCAATACAACAAAAGACTGAAAATAATCATTACCATAAAACCGAATTATAGAAACCAAAATACCTAATCCCAAAACACCTTCACAAACCGAAAAAACTAGATAAATTATAGAAATATATATACTATGCTCATAAAATAATAATCAATTCATCAATAATACAAATGTAAAAATTACTATATATTCTAAACTCAACAAAACTAATAATAAATGTTTCCGCTTAGATCTATAAACTCAAATTCCTGATAAATAAAAAAATATAATCATGTTAATTATTATTCATGTAAACATTAGTAGTTTTAATAGTTTAATATAAAACATTGGTCTTGTAAATCAAAATTAAGGAATTACTTTTAAAACTTCAGAAAAAGAAACTATTCCCATCATTAATCTCCAAAATTAATATTTTATTTAAACTATTTTCTGAAATTATAATCACACTTACATTAACAATAAATTTTTTATTAAACTTATTATTCCTAATAATAACTCATCCATTAGCAAGCACTTTAATCATCATTATACAGACCATCATTGTTTGTCTTATATTAGGTATATTAATATATTCATATTGATTCTCCTACATTATATTCCTAATTTTCCTAGGAGGAATATTAGTATTATTCATTTATATTACTAGATTAGCATCCAATGAAATATTCTCAATAATAACAAAAAAGAATATATTAATACTATTATTAACAACAATTACTTTAACTGCAATATTAAATATAAATAACATCATATTTAATATAAATAACAAAATAGACACTCTTGATTACAATATAACAATTACATTAAACACAGAAACACCTAAAAATCTTATTCAACTTTACAACTTTCCAACAACAAACTTAACCATTATTACAATTATATATTTATTACTAACATTAATCGTTATTATTAAAATTACACAAATTCATGAAGGACCTTTACGTCAATCCTCATAACTAATGAATAAATCTATACGAACCAGTCACCCATTATTTAAAATTATTAATAATACTCTAATCGATTTACCAACACCCTCTAATATTTCATTATGATGAAACTTCGGATCTCTACTAGGATTATGTTTAATCATTCAAATTATAACAGGACTATTTTTAGCCATACATTATACAGCAGATATCAATTTAGCTTTTAATAGTATTGCCCACATTTGTCGTGATGTAAACTTTGGATGACTTTTACGAACAATTCATGCCAATGGAGCATCATTTTTTTTTATTTGTATTTACCTTCATATTGGACGCGGAATATATTACGGATCTTATAATTTAATTCAAACATGAACGGTAGGTGTTCTCATCTTATTTTTAACAATAGCAACAGCATTTATAGGTTATGTATTACCTTGAGGCCAAATATCATTTTGAGGAGCAACAGTAATTACAAATTTATTATCAGCAATTCCTTATTTAGGTACAGAGTTAGTTCAATGAGTATGAGGAGGGTTTGCTGTTGATAACGCAACTCTAACACGATTCTTCACCTTCCATTTTATTTTACCATTTATCATTTTAGCCTTTGTAATAATCCATCTATTATTTCTTCACCAAACAGGATCAAATAATCCTATAGGATTAAATAGTAACTTAGATAAAATTCCTTTCCATCCCTACTTCTCATTTAAAGACTTAATAGGATTTATTATATTAATTTCAATATTATGCATATTATCTATAATAAATCCTTATATCTTAGGAGATCCAGACAATTTTATTCCAGCCAACCCTCTAGTAACACCTGTTCATATCCAACCAGAATGATATTTTTTATTTGCATATGCAATTTTACGATCAATTCCAAATAAACTAGGGGGAGTAATTGCTTTAGTAATATCAATTGCCATTCTGTTTATCATACCAATAATAAATAAAAATAAATTTCGAAGTCATCAATTTTATCCTTTAAATCAAATAATATTCTGATCATTTACATCAATTATTATTCTATTAACATGAATTGGAGCACGACCAGTAGAAGAACCATACATTCTAATAGGACAATTCCTTACTGTTATATACTTTTTATACTTCTTAATAAATAATATAACAATTAAATTATGAGATTTCATAACTAATTAGTTAATAAGCTTAAAGCATTTGTTTTGAAAACAAAAGATAAAATTTAATAATTTTATTAACTTTTATTCCTAATTTGTCTCAATAAATCATGACATCAATAATAAAAACATAAGAAAAAAAAAAAATAAAATAATTCAAAGAAACAGGCAAATAAATCTTTCAAGCCAAATATATTAATTTATCATAACGAAAACGTGGTAAAGTACCACGAACCCAAACAAATATAAAAGAAATATAAATAAACCCTAAATAAAATCAAAAAGAAAATAAATCACCACCAAAAAATATCACCATTGATAATATACTCATAAACAAAATTCTAGAATATTCAGCCATAAAAATTAAAGCAAATCCTCCCCCTCTATATTCAACATTAAATCCAGAAACCAGTTCCGATTCCCCTTCAGAAAAATCAAAAGGAGTACGATTTGTCTCAGCTAAACAAGATGAAAACCAACAAAAAAATAAAGGAATTCCCAAAAAAAAAAACCAAATATATTTTTGATACAAAAAAAATAAAGATAAACCAAATCCACCAACTATAATAATTAAACTCAATAAAATTAAAGCTATTCTTACTTCATAAGAAATAGTTTGAGCTACTGAACGTAAACCACCCAATAATGAATAATTTGAATTAGAAGACCAACCAGCTAATATTATAGAATATACTGATATACCCGTACAACAAAGAAAATATAATAATGCCATATCAAAAGAAATTAATTCATTACCAATAGGATAAATAGCTCAAACCACTAAAGATAAGAATAAACTTACCACAGGACAATATAAATATATTAAATAATTAGATATTAAAGGATAAGTATTCTCCTTACAAAATAATTTAATAGCATCAGCAAATGGCTGAGGAATACCTAATATACCAACCTTATTAGGACCCCTACGAATCTGAATGTATCCTAAAATCTTTCGTTCTAATAATGTCAGAAAGGCAACTCCAATCAAAACAAATACTAATAAAATAAATAAACAAATAATAATCATGAATCAACCTAACAATACTATATGTAATAAATTTACATTAATGAATTCTAAATTCATTGCACTTTTCTGCCAAAATAGTATTCAAAATCAAACAAAATATTTGATATATTTGGTCCTTTCGTACTAAAATATAAATAAATGAATAAGATAGAAACCAACCTGGCTCACGCCGGTTTGAACTCAGATCATGTAAGAATTTAATGGTCGAACAGACCAAAACTTTCAGCTTCTACACCAAAACTTAATCTTAATCCAACATCGAGGTCGCAATCTTCATTATCAATAAGAACTCTCCAACAAAATTACGCTGTTATCCCTAAGGTATCTTAAACTTTATTCCATAATAAAGGATCATTTTAACCAGCAATTCAAGTTAAAAAACAAGAAGTTATTATATTCTCATGTCACCCCAACAAATTAATCCATTTAAGATAAATGCAAAATAATCCAACTACATTACACAAAAAAAAATTATAAAGATCTATAGGGTCTTCTCGTCCCTATTCAACATTTAAGCTTTTTAACTTAAAAATAAAATTCAACTTATCATCTTAACACAGTTATTATTTCGTCAAACCATTCATTCCAGTCCTCAATCAAAAGACTAATGATTATGCTACCTTTGCACGGTCAGAATACCGCGGTCCTTAAATATTCAGTGGACAGGCCAGACCTCACAAAATTACAAGAGGACATGTTTTTGATAAACAGGCGAACAATATTTTTGCCTAATTCATAAAAATAAATTAACAAAAAAGTATTATTAATATATATATCTATACTAATTTTATCATTATTACTCAAACTTTATAATTCAAATTATTATCCCAATAAAAAATTAATGCAATAAAAATCTATAAATAAAAATTATAACATACTCCAAAAATGTTTCTATTTTAAAGAACAATTAATAAACATGTACTTATATACATTTAATATTCAATTCCAAGATTATCCCCAAAACCGTATATATTAAATTAATATAAAATAAAAAATAACTTATAATAATAATAATAATATATTAATTAAATTAAATTCTCAGGAAACCAGATATCTCAATAAACGAATAATATTTCACTACCATTTCACTATTCATAATAACTATACCACGTTAACTATAATAATAAAATAAATCTTAATGATTCGAGAAAATAAAATAAATTATTTAAATTTAATAAACCCTGATACAAAAGGTACATAAAAATTTCTTCTAAAAAATTTTAAGTTAATCTTTCATTAATACCATCACTGTACTAATAAACTATTGTTATCAAAATAATTCAATAAAAATTACTAAAAATTATAATATTAACTATTATTTTAATTATAATAAAACAACAAAAATTTAATTAATCAAAATATTTGAATTGCACAAAATCTTTTCAATGTAAATGAACTGCTATTAACTTCAAGCTCTACTTTGTATTCCTTCCTAGATACACTTTCCAGTACATCTACTATGTTACGACTTATCTCACATAAAATGAGAGCGACGGGCGATATGTACACATTCTAGAGCCAAAATCAGAATAAAATTGATTTAAACTTACAATCAAATCCACTTTCAAACAAAAATTAAAAATGTTATCCTTATAATTAAAATTATTGTAATCCATTACTTCTTAATTATTAGCTGCACCTTGATCTGACATAACTTTTAATTAAAAGAAGAGAAAATTTAAGTTCTTCAAAAATCTTCTTATGACGACGATATACAAACTGATCACAAAATTAAGTTTAACCAATCGTGTATTATCAATAATAGAACAGATTCCTCTGAAAAGACTAAAACACCGCCAAATTCTTTAAGTTTCAAGAACACAACTACTACTACCTTAGCATTTACATTCACCTTAATAATAATAGGGTATCTAATCCTAGTTTAACTTATTAATTTCAAAGCCTCACAAAAAATTACTACATTCAAATAATAACATTTCACTATATTTATTTAATATTAATAACAACAAAATATTAACTTTCAACTGAAAATATTTATTCACTTTCTACGTATAACCGCGGCAGCTGGCACGCATTTAACCAAAATTAAATAAATTATTATATCCAAATCACCTTAATTGTATAATATTAATCACTACAATTCATACATCTAGCTATTACCAAATATGAAAATCATTTATATAATAAATAACAAAGCAAGAATAAAACTTTAAATTTTACCAAATAGAATTATGGATCAGCATCTATTAACATAGCCCACCATAAAGTACGTAAATACTAAAATTCATTTAAATCATTTTTCTACTATAATCAATCAAAGGTCCAGCCAACCTCTGCCGATTTCGCATCCAAACAACCAACTACTTATAAATTTTACCAAATAGAATTATGGATCAGCATCTATTAACATAGCCCACCATAAAGTACGTAAATACTAAAATTCATTTAAATCATTTTTCTACTATAATCAATCAAAGGTCCAGCCAACCTCTGCCGATTTCGCATCCAAACAATAAATATCAATTGAATAATAATACTACAATAGTAATTTTTCCTTTTTTTTTTTTGTGTACAAAAAAGGAAAAATTGCTATATGATATTAATAGGTATATATACGTATATATATATATAAGATCTTATATACTCTCGTAGAGAGTATATTATGTTTTATAATCTTTATATATTCTTAGATATTCACTGTATTCCAATATTATTTATATATTCAGCACTAAAACTTTAATTCAATAGGCTTGCACATTAAACTTGTATATGTATATAATAAATTTATTATATATTAATAAATACTCTATATATGATATTAATAGGTATATATACGTATATATATATATAAGATCTTATATACTCTCGTAGAGAGTATTATTAATAAAATACCAGAAAAGTTTACCAGAAGTAAAAAAGGTAAATTTTCTGGTATTTTATTAATAATCCATATAAAAATTAACATTAAAAACAATTTATAATTATAGAAAAATTAAATTGGACCATAAAATAAAAAATATCAATTA
