# Supplementary material for: Museomics allows comparative analyses of mitochondrial genomes in the family Gryllidae (Insecta, Orthoptera) and confirms its phylogenetic relationships
Source: PeerJ. 2024 Aug 8;12:e17734. doi: 10.7717/peerj.17734 (PMC11317039; doi:10.7717/peerj.17734)
Supplement: Supplemental Information 9 — The sequence was deposited in GenBank under accession number OQ457268 (molecular code: X24). [file peerj-12-17734-s009.fasta]

>Xenogryllus_lamottei _X24
AATGGAATGCCTGATAAAAGGGCTATCTTGATAGGATAAATTATGCAATTCAATTGCTTTCATTATGTCTAATAGAATCAAACTATTTCTTTAGAATTCAAAATTCTCCATACATCATATATTAAGACATATCATTAACTTAAACTAAATCAAAAATAATTATCAAATCATATACTATACTCGATTAACCATAAATCAAATATGTATACATAAATTTTTTAGTCTAGAAAGATAAGCTAAAAAAGCTAATGGGTTCATACCCCAACTATAAAGGTACCAATCCTTTTTTTTCTGATTTTTTATTTTACCCCCTCCAAAACAATATTTTTGATAATATTAATTGCAGGCACATTAATCTCAATTAGATCTACTTCATGACCAGCCACATGAATTGGATTAGAAATTAATCTGCTAGCTTTTATTCCATTATTAACCTCAAAAAATAATCTTCTTTCTACAGAAGCGTCAATAAAATATTTCATTATTCAAGCTCTAGCATCATCTCTGTTAATTACCACCCTAATTATAAGTAACATCACCTCTACTATTTTTAACTCAATAATATTTCAAATATTAATATCTTTTACATTACTAATTAAAATAGGAGCAGCACCTTTCCATATATGATTTCCATCAGTCATGGAAGGCTTAACATGAATTAATTGTCTGATTTTAATAACGTGACAAAAAATCGCACCAATAACAATTATCTCATATTTCATAACACCTTTATTACCCTTTTACATCATTGTAATTTTATCAATCATAGTAGGATCAATTGGTGGATTAAATCAAACCTCAACACGAAAGATTATAGCCTATTCATCAATTAATCATATTGGTTGATTATTAATAGCAATAATAATATCAGAAACAATTTGACAACATTATTTAATAATCTACTTTATTATCGTTATTGCATTGTCAATCAGATTTATAAATATATCTAGCAACCACATCAATCAAATCACTCTTACAAATACAAAATCAATAATAAAATTAACTATTATCATAAATTTACTTTCTCTTGGTGGTTTACCTCCCTTCCTTGGATTCCTACCAAAATGATTAGTAATTCAAGCCTCCATTCAACAAAATAATACATTTATTATTATTACAATAGTTCTTATAACTTTGGGTGCCCTATTTTATTATATTAATATAGGAATTTCATCATTCATATTAAATTTTAATCAAACAAAATGACAACCAATTAATACTCTTCAACACATTTATATTATTACAATCACATCATCAATATCAATTCTATTATTACCCATCTATCCTCTACTATTCCTTAACTTCTAGAAAGTCTTAAGTTAAGTAAACTAGTAGCCTTCAAAGCTGAAAATAAAATTTTTTTAGGCTTTAGTAATTCATACACCTTTAGAATTGCAGTCTAAAATCATAATTGAATATAAAACCCCTATTGATAGGAAGATATATATCTATAATTAAATTTACAATTTAACGCCTATTAACTTCAGCCACCCCATCGCAACGATGATTATTTTCCACAAATCACAAAGACATTGGCACATTATATTTCATCTTCGGAGCTTGAGCAGGTATAGTAGGAACTTCCTTAAGAATTTTAATTCGTACAGAATTAGGTCAACCTGGATCACTTATTGGTGACGATCAAATCTATAACGTAATCGTAACAGCACATGCATTCATCATAATCTTTTTTATAGTAATACCAATTATAATTGGAGGATTCGGTAATTGATTAATTCCCTTAATATTAGGAGCACCAGATATAGCTTTTCCACGTATAAATAATATAAGATTCTGATTACTTCCTCCCTCCCTAACTCTTCTATTATCAAGTAGAATAGTCGAAAACGGGGCAGGAACTGGCTGAACAGTTTACCCCCCTCTTTCTTCAGGAATTGGTCATGCAGGAGCCTCCGTTGACTTAGCAATTTTTTCACTACATCTTGCAGGTATTTCATCTATTTTAGGGGCCGTCAACTTTATTACTACCATAATTAATATACGTACACCCGGTATAATATTAGATCAAACACCCTTATTTGTATGAGCAGTAGGTATTACTGCACTTTTATTACTTCTATCTCTTCCTGTATTAGCTGGAGCTATTACAATACTATTAACAGACCGAAATCTTAATACATCATTTTTTGATCCCGCAGGGGGAGGGGACCCCATTTTATACCAACACCTATTTTGATTCTTCGGACATCCAGAAGTTTACATTTTGATTTTACCAGGATTCGGAATAATTTCACATATTATTAGACAAGAAAGAGGAAAAAAGGAAGCCTTTGGTACACTAGGAATAATTTATGCAATATTAGCTATTGGTCTATTAGGATTTGTAGTATGAGCACATCATATATTTACAGTTGGTATAGATGTAGACACACGAGCCTACTTTACATCAGCAACAATAATTATTGCAGTACCTACAGGAATTAAAATTTTTAGATGATTAGCTACACTTCATGGATCTCAATTATCATATCACCCATCACTATTATGAGCACTAGGATTTGTATTTTTATTTACAATTGGAGGTTTAACTGGAATTGTTCTAGCCAACTCATCTATCGATATTATTTTACATGACACTTATTACGTAGTAGCTCACTTCCACTATGTACTATCTATAGGAGCAGTATTTGCTATTATGGCAGGATTTATTCATTGATACCCTTTATTTACAGGTATAACAATAAATTTAAAATGATTAAAAATACAATTTGCAGTAATATTTCTAGGTGTAAATTTAACATTCTTCCCACAACATTTCCTAGGTTTAGCCGGCATACCTCGACGATATTCCGATTATCCAGATGCTTATACCTCATGAAATATTATCTCTTCCCTAGGCTCAACTATTTCACTAATTGGAATTATAATATTAATTTATATTATATGAGAAAGAATAATTACACAACGCCAATCAATATTCCCCACAAATATAAATTCATCACTAGAATGATTACAAAATAATCCACCCACAGAACATTCCTACTCAGAATTACCAATCTTATTAAATAATTACTAATATGGCAGAAAAGTGCAATGAACTTAAGATTCATTAATAAAGAAAATTTCTTTTTTTAGTAGCTAATGGCCACATGATCAAATTTAAATTTACAAAATAGATGTTCCCCATTAATAGAACAATTAATCTTCTTCCATGATCACACATTAATTATTCTATTAATAATTACTACTTTAGTATTATATATTATAACAACTCTAACTATTAATAATTTTACTAATCGTTATCTACTAGAAGGTCAATTAATCGAAATTATCTGAACAATCCTACCCGCAATCATCTTAATCTTTATTGCCCTACCATCTCTACGATTATTATATTTACTTGACGAATCAATAGAACCCTTAATTACACTAAAATCAATTGGACATCAATGATATTGATCTTATGAATATATAGATTTTAAAAATCACATCGAATTTGATTCATATATAACTAATCCAGAAACATTAAATTCATTCCGTTTACTAGATGTTGATAATCGAACAATATTACCAATAAATACACAAGTACGAATATTAATTACAGCAGCCGATGTTATCCATTCATGAACAATACCTTCCCTAGGAGTAAAAACAGACGCAACACCTGGCCGATTAAACCAACTTAATTTTATAATCAACCGTCCTGGTATTTTCTTCGGTCAATGTTCAGAAATCTGCGGAGCAAATCATAGTTTCATACCAATCGTAATTGAAAGTATTAATTTAAAAACTTTCATTTCCTGAATTACTAATCAATCATCAGATGACTGAAAGTAAGTAATGGTCTCTTAAACCAATTAATAGTAATTAACAATTACTTCTGATGAAGAAATTAGTTAAATTATAACATTAATATGTCATATTAAAATTATTATAAACATAATATTTCTTAATTCCACAAATAGCACCAATAAATTGATTATTATTATCAATTACATTTATCATATTATTTTTATTATCAACAATAATAAATTACTTCATTACACAACCAATAATTCATAATTATACTATAAATTCTAATATTATATCCACCTCATTAAACTGAAAATGATAACTAATTTATTTTCATCATTCGATCCAACATCATCTCTACTTCATATACCATTTAATTGATTAAGAACTTCTATTGGATTATTATTATTACCAATCACATTTTGATTAATACCAACACGGGTTTCAATAATATGAAATATAATATTATATCTTTTAAATAAAGAATTTAAAATTCTATTAATAAGAAACAAAAACTTAGGAAGAACATTTATATTTCTATCCCTACTTACATTTATCATATTTAATAACTTTATAGGTCTATTTCCTTACATTTTTACAAGTAGTAGTCATCTTACCTTCACTCTAACATTCGCCCTAACATTATGGATAACTTTTATATTATATGGTTGAATCTCAAATACTCAACATATATTTGCCCATCTTGTTCCTCAAGGAACACCCCCAATTCTTATACCATTTATAGTATGTATTGAAACAATCAGAAATATTATCCGACCTATTACTTTATCAGTACGACTAGCTGCAAATATAATTGCAGGACATTTATTATTAACATTATTGGGTAATACAGGACCCATAATATTAAATTCTATACTCCTAATACAAATTCTTATTATCTCACAAGTTTTACTCCTCCTACTAGAAATAGCTGTATCTATTATTCAATCATATGTATTTGCTATCCTAACCACACTTTATTCAAGAGAAGTTAACTAATGAATATACATTCAAATCATCCATATCACTTAGTTAACATCAGCCCATGACCTATTACAGGAGCTATTGGAGCATTAACATTAGCATCAGGATTAATTAACATATTTCATCAATTCAATTACTCCATTTTAATATTAGGTTTAATAATTACAGCCCTCACCATATTTCAATGATGACGAGATATTACACGAGAAGGTACATATCAAGGACTACATACTTATGTAGTAAATATAGGCTTACGATGAGGAATAATTCTATTCATTATTTCAGAAATCTTTTTCTTCATTTCCTTTTTTTGAGCATTTTTTCATAGTAGTTTAGCACCAGCCATTGAACTAGGAATAATTTGACCCCCAGCCGGTATTACACCTTTCAACCCACTACATATCCCTTTATTAAATACAGCTATTCTATTAGCATCAGGTGTTACTGTCACATGGGCTCATCATAGATTATTAAAAAGCAATTATAGACAAACAACACAGGCATTAACATTAACTATCATACTAGGATTATATTTTACCACCCTACAAGCATATGAATATATAGAAGCGTCATTCACAATCGCAGACTCAACATACGGATCCACCTTCTTTATAGCTACCGGTTTCCATGGTTTACATGTTATTATCGGAACCACCTTTCTCATCATCTGCTTAGTTCGACATATACTTTTCCATTTTTCAATAAATCATCACTTCGGATTTGAAGCCGCAGCCTGATACTGACATTTTGTAGATGTAGTTTGATTATTTCTTTATATTTCAATTTATTGATGAGGTAGTTAATAGTCTATTTAGTATAAATAAGTACATTTGATTTCCAATCAAATAGTTTAAGATATTAAAATAGATAATCCTCCTTATATTAACAATAACAATCATCATTATATTCCTAACAATTATTTTAATAATATTATCAATACTTTTATCAAAAAAAACCATATCTGATCGAGAAAAATTATCACCCTTTGAATGCGGATTTGATCCCAAAAGATCTTCTCGACTTCCCTTTTCTCTACGATTCTTCTTGATTGCTGTTATTTTTCTAATCTTTGATGTAGAAATTGCTCTCATTATACCAATCATTATTACAATAAATTATTCAAATCCAATTACATGATTATCAACAATAACCTTTTTTATAACAATTTTATTATTAGGATTATATCACGAATGACACCAAGGTGCTCTTGATTGAGCCAACTAACAGGATTATAGTTAACCATAACATTTGAATTGCACTCAAAAAGTATTGATTTAATCAATTAATCTTAAAATAAGAAGCATTCCATGCATTCAATTTCGACTTGAAAGAAGGTTAATTAACCCTTATTTATAAATAATAATTATTATCTGCATAATGAAAATATACCGTTTTCAATAAACTATATAAATAAAGAAGCATTAACGGAATCAAACCGCTAAAAGAATAAGTTAGCAGCCCATCTTTAATCACTTTACTTCCTTAATTGGAAATTAAATTCAATGATATTATTAACAATAATATACCTCCACTTTGGTTTCAATTAATATTCAAGGGCCAAAGCCTCCCTGATATCTTCAATATCATACTCTTTTATAAGCTACTTAAATATACAATTATAAATAAAACAAAAAATCATAAAATAAATCTTAATAAATACAACTTAAATATATTATCTTGAACTTCCTGATTCAATTTTCTTAAATTCATTACAAACTTAAATAAACCCTGACCTCCTAATTCTTCTCTTCACCCATGATCACTTTCTCGAAATATCTTAAAACCTCCATACAAAGGAAAATATATTAATATATAAGTAGAAATAAAAGGTATAAATCATATACTACCCAAAAATGAAACAACATATTGATTATCATAAACCACTCTACCATAATAATTAAAATTACATAACTCAAATCCCAATCACCCTCCCATAAGTCTAATAATAATAGTTAATATTTTCAAACCATAACCCATACAAATTATTCTAGGAGTTATAAGTATTAATCAAGATATTAATGAACCACCCACTACAGATATAAATATTAATATAAACATAGGAAAAATAAATCCATAATTCTCATCTCCTAAACAATGTAAAGAACTAAAATTAAATTCACAAACCATTACATAATAAATTACACGAAATGTATAACAAACAGTCAATCCCACAGAAAGAAAAAATATAACAAAAATCAATAAATTATAATTTCCCATCAATCTCAATTCTAAAATTAAATCCTTAGAATAAAAACCAGATAAAAAAGGTATACCACATAAAGCCAAATTAGATGTTATAAAACATAATGATACCAAAGGCATTTGATTAACAACACCTCCTATTACACGAATATCCTGACAATCTCCCATACCATGAATAATTACACCCGCACACAAAAATAATAATGCTTTAAACAAAGCATGTATTAATAAATGAAAAAAAGCTAAATCATAATACCCCAAACCAATCGTAGATATTATTAAGCCCAACTGACTTAAAGTAGATAAAGCAATAATTTTTTTTAAATCAAACTCAAAATTAGCTCCAATACCAGCCATAAATATAGTCAAACAACCAATAAAAAGTAAATATCTTCTTAAATTATAATATATAATTAAATCCCCAAACCGAATTAATAAATATACACCCGCCGTAACCAAAGTTGAAGAATGTACCAAAGCCGAAACAGGAGTAGGTGCTGCCATTGCAGCAGGCAATCAAGATGAAAAAGGAATTTGAGCACTCCTAGTAAAAGCTGCAACAACAATTATAATTACAATATAATTTAATACCAAAGAACAACCCAAATCATATTCACCTCATATCCCTAAATAAATAAAATTTCAACTACCATAACATAACATTCAAGCAATAGATATCAATAATAAAACATCACCAACACGGTTAGACAATGCAGTCAATATTCCAGCATTATAACTTTTATTATTTTGATAATAAATAACTAAACAATATGATACTAATCCTAACCCATCCCAACCCAACAAAATTCTAATTAAATTAGGACTAATAATTATAAAAATTATAGATAAAACAAACATCAAAACCAATATAATAAATCGCACCAAATTTACATCCCCTATTATATAACTATCACTATAATATACAACCAGGGAAGAAATAAATAACACAAACCCTATGAATAACAAAGACTTATAATCCAACAAAACAACTATTAAATAAGAAAAAGAATTTAAAGAAATTAAATTTCAATCCAAAAACAAAACATAGTTCTTAACACAAAAATAACCACCAATAACCAAAAAGCAAAAGGATATTATTATTATCAAAAAAGAAAATAACTTACAAATTTCATCCTTTCAATTAATATAACTAATAATCTAATATAATATAATTATTCCTCTGATATCACAAATCAACGTTCTAGCCTAAACTAATTAAATAATTACATAATCCCTCATACAAAAATAACTCCCAACTAATAATACACAAAAAGATCAAATTTTTAACAAAAAAGAAAAAAAAATAAATTCATAAATTTTAAATATTACATTCCTATAATTAATAAATTAATACAATACTAATGTATGTTCCTGATATTAAAAATCAATGTTCTAACAAACTAATTAAACAAATACACATAAAAAATAAGTCACTACGAACGATTAAAAAATTCAAAGGAAATCAATGCAAAAACAACAACAAATATTCACAAAAACTAACATGAATACATGAATAAATACCAGAATATATTTTACCATGCTGACTATAAGAATATAAATATAATCTATACGCTGCACCAAAAAAAGATATTAAAGAAATCAACACAAAAGATAATACGTTTCAAGATAATACTCTATTAATTAATATGATTTCCGCCAATAAATTAAGAGAAGGTGGAGCTGCCATATTAGAAGAACATAATAAAAATCATCATAAAGACAAACTAGGTATAATGACCATTAAACCCTTATTAATTAACAAACTCCGACTACCAATACGCTCATAAATAATATTCGAAATACAAAATAATCCAGAAGAACATAATCCATGAGCAACTATTATTAAATAAGAACCACCTACACCCACTATATTATACACCATGATACCTCTTAAAACCATACCTATATGAACAACAGAAGAATATGCAATTAACAACTTCAAATCAATTTGACGTAAACAAACCAACCCAATTATTACTCCACCAACCAATCTCATACCAATTCAAATAAATCTATAAGAAACACAACATAATAATACAACCCTCAATAATCGAATCAACCCATAACCCCCTAACTTTAAAAGTACCCCAGCCAAAATTATAGATCCAGAAATCGGAGCCTCAACATGAGCCTTAGGAAGCCATAAATGAACCAAAAATATAGGCATTTTAACCAAAAAAGCAAAAATTAAACACAAATATATAAATACATTAAACTCATTATATTCATAAAATATACAAAAATTTAAAGAACCCAAATCATAATTTAATAACAAAAGACCAACCAACAAAGGTAAAGAGGCAAGCAACGTATAAAATAATAAATAAATACCAGCATAAATACGTTCAGGTTGATACCCCCACCCCAAAATTAATATCAAAGTAGGAATTAATCTACCCTCAAAAAAAATATAAAAAGATAATATTCTCATACTCAAGAATGTACAAATCAACATTAATAATAATAGCATAACAAAAACTATAAATAAATTATAGTAGTATTTACCATTATAAATTAATCCTCTAGCCATAATTATTAAACCACAAATTCAAAATCTCAACACTACTAAACCATAAGAAAGCAAATCACAACCAAATATATAACTCAATCCCTCATAAGATATACCCATATTAACATACAATATAAGAAAAAATAATATAATAGAAACTACTAATTGAACCAACCATCAAGAAACAACATTTAAAAAACAAACTGGGATCACAAAAATTACACCCAAAATAAATATTAACATCGTAACACTACAAAAGATTGAAAAAAATCATTACCATAACACCGCACCATACTAACCAAAATTCCTAATCCCAAAGCACCTTCACAAACAGAAAAAACCAAATAAATTATAGAAAAATATATACTAAAATCATATAAATTTAATCAACTAATAAACAAAGAAAAAGTAAAAATCACTATATATTCAAGACTCAATAAAACTATTAATAAATGTTTTCGCTTAGAACAAAAAACCCACACACCAGAAAAATATATACTTATCAACAACAAAACAATCATCATTATATACATTAGCAAGTTTTAATAGTTTAAAAATAAAACATTGGTCTTGTAAACCAAAATTAAGTAATCTTTTAAAACTTCAGAGAAAAGAATACCTCATCATTAATCCCCAAAATTAATATTTTAATTTTAAACTACTCTCTGATATTACTATTACAATTACAATAACAATTATTTTGACATTAAACATTATATTTTTAATCACAACACATCCTCTAGCAAGAACTATTTTAATTATTATACAAACATTATTAATCTGTACAATAACAGGACCATTATCCTACTCATTTTGATTTTCCTATATTCTATTCATAATCTTCCTAGGAGGAATATTAGTTCTATTCATCTATATTACCAGACTCGCCTCAAATGAAATATTTAATATTCCAACCAAAACCACATTAATCATTACAATTTTATCAATTACTATAATAATATTACTGAATAATATCAATATCATAAATTACAACAACTATAAAAATGATATACTACATAATTTTTTAACACCTCACTCATCATCAGAATTACCAATAAATCTAATTCAACTATATAATATACCCACTAGAATTTTAACTATTATTACCATCATTTATCTCCTAATTACCTTAATTATTATAGTTAAAATTACACAAATTAAAGAAGGACCCCTTCGACAATCAATAAATTAATGAACAAACCACTACGTACAAATCACCCAGTAATTAAAATCATAAACAACTCCCTAATTGATCTACCAACACCAATTAATATTTCATTATGATGAAATTTCGGCTCCCTCCTAGGACTATGCCTAATAACACAAATTTTAACAGGACTATTTCTAGCAATACATTACACAACAAATATCGATTTAGCATTTAATAGTGTAAATCACATTTATCGAGACGTAAATTTTGGATGACTCCTCCGAGCTATTCACGCTAATGGTGCTTCCTTCTTCTTCATCTGCTTATATTTACATGTAGGACGTGGAATATATTATAGATCATATAACTTAAAATACACCTGAATAATTGGAGTATTAATTATATTTATAGTTATAGCTACCGCTTTTATAGGCTACGTATTACCATGAGGGCAAATATCATTTTGAGGAGCAACAGTTATTACAAATTTATTATCAGCCGTACCCTATTTAGGCTTAGATCTAGTCCAATGAGTATGAGGAGGATTTGCAGTTGATAACGCAACACTTACACGATTCTTCACCCTACATTTTATATTACCATTTATTATTAGAGCACTCGTAATAATTCATCTATTATTTCTTCACCAAACAGGATCTAATAATCCATTAGGACTTAATAGTAATACTGATAAAATTCCATTTCATCCATATTTTTCTATTAAAGATATTCTTGGTATAACAATTATACTAATAACATTATCAATACTAAGATTAATTAATCCTTATCTATTAGGTGATCCAGATAATTTTACACCAGCAAATCCATTAATAACCCCTACCCACATTCAACCAGAATGATATTTCCTATTCGCATACGCAATTTTACGATCAATTCCCAATAAGTTAGGAGGAGTTTTAGCCTTAATGTTATCAATTGCTATTTTATTTATTTTACCATTCATAAACAATAATAAATTTCGAAGCATACAATTTTATCCAATAAATCAAATTATATTCTGATCATTTTTATCTATTACTATCCTCCTAACATGAATTGGAGCACGACCAGTAGAAGAACCTTACATCCTAACAGGACAAATTTTAACCATTCTGTACTTCAGATATTATATCTTAAATCCCTTACTATTTCATATATGAGATAACCTAACTAATTAAAAAGTTAATAAGCTCATAAGCATTTGTTTTGAAAACAAAAGATAGAACTTAATAATTCTATTAACTTTTCCTTTTCCTTTTCTTTTTATTTCCATAATAACCATAATTTATTTTATTTCATTTTTCAAACCATTCTATTATATTTACACCTTATTTTCTTATTTTATTATTTTATTTCTTCTATTTCAACTCCACTTAATTTCTTCCGAAAAAGTCTCAACAGCTATACATTCCAAATAAATCAAACTACCCAAAAAAAACACATAAAATAATTTAATGAAACAGGCAAATACATCCTTCAAGCCAAATATATCAATTTATCATAACGAAATCGAGGTAAGGTACCTCGCACTCAAATAATGATAAAAGAAATAAATACAAAACCAAAATAAAAATATAAAGAAAATAAATCACCACCAAAAAAAATCACCATAGATAATATACTCATAAATAAAATTCTAGAATATTCCGCCATAAAAATTAAAGCAAAACCACCTCTTCTATACTCAACATTAAAACCAGAAACCAACTCAGATTCCCCTTCAGAAAAATCAAAAGGAGTTCGATTTATTTCAGCTAAACAAGAAGAAATTCAACAAAAAAATAAAGGAACACTTAAAAAAATAAATCAAATATACTCCTGATAAATCAAAAACAAATTAAGTCCAAATCCACCAACTATTACAATAAATCTTACCAAAATTAAAGACAATACAACCTCATAAGAAATAGTTTGAGCAACAGCACGCAACCCTCCCAATAAAGCATAATTAGAATTAGATGATCATCCAGCCAACATCATAGAATAAACAGATATCCCAGTAACACAAAAAAAAAATAATAATGCTAAATCAAAAGAAATTAATTCATATCCCAAAGGATAAATTATTCAAATCAACAAAGACAAAAATAAACTTACAATAGGACAAAAAAAATACATTAAATAATTTGAAACCAAAGGATAATTTTGTTCCCTACAAAATAACTTAATTGCATCAGCAAAAGGCTGAGGAAAACCAAAAATACCAACCCTATTAGGGCCTTTACGAATTTGAATATATCCCAATACCCTACGTTCCAATAAAGTTAAAAAAGCAACACCCACTAAAACAACAATTAACAAAATAAATATTATCAAAACTCTCAAAATTCAACTTAACAATATTGCTTATAATATATGATATTACATTAATGAATTCTAAATTCATTGCACTTTTCTGCCAAAACAATAAAATTATTCAAATAAAATAAATTATTTAACATATTAGGTCCTTTCGTACTACAATATATACATAAGAATAAAGATAGAAACCAACCTGGCTCACACCGGTTTGAACTCAGATCATGTAAGAATTTAATGGTCGAACAGACCAATACCATCAGCAGCTACACCAACATATATTCTTAATCCAACATCGAGGTCGCAATCTCCATTATCGATAAGAACTCTCCAACAAAATTACGCTGTTATCCCTAAGGTATCTTAATCTTAATTCCATAATACAGGATCATATATTCATCAATCAAAGTTAACTTTTAAGAAGTTATTATATTCTCACATCACCCCAACAAAATGATTAATATCAATAAATATTAAAACAACCAAGAATAATTAAATTAATAATAATCATCAAGATCTATAGGGTCTTCTCGTCCCTTAATAACATTTGAGCCTTTTAACTCAAAAGTAAAATTCAAATTAACAATAAAGAGACAGTTATTATTTCATCAAACCATTCATTCCAGCCTTCAATTAAAAGACTAATGATTATGCTACCTTTGCACGGTCAAAATACCGCGGCCCTTCATTTACAGTGGGCAGGCCCGACTTTATATACTTACAAAAAGACATGTTTTTGATAAACAGGTGAATAATATACTTGCCTAGTTCCTTTTTATTAATTTCACAAAACAAAATCAAATATAAATTAACCTTTACTAATTCAATCATTATTACTATAAATAAATTAATAATTTATATATCCCTATAATATACTTAACAACAACTCAAAATCAAAATCATAAACTAATAATTATAACATACTCCAACATAATAGCTAACTTAAAGCCCACATTATATATATATACTTATATAATTATAATTATATATCCCAAGCTTATCCCCAAGATACTTCATATTAACATAATCCACTAATTTATATTAATCAATCATAATTAATATATAAATTAAATTCAATTCTAAGGAAACCAGATATCTCAAAAATCGAATAACATTTCATTACCATCTAATCATTATCAATAACCATAAAACGTTAACTAACATAATTAAATAAATCTTATTGATTCGGGAATTTAAAGATAAATTAAAAAAATTTAATTAACCCTGATACAAAAGGTACAATAATTTTCCTTCATAATAAAACAAAAATCTTTCAAATAACCAATACTGCACCAATAAACTATAATTATAAACAATAAACTTCATTAAAAATTACTAAAACACTCAATAACACATATTATTTAAATTATATATATATAATAATTCATAATCAAAAATCAAAATATATGAATTGCACAAAACCCTCTCAATGTAAATGAGATACTCTCTATCAAGCTCTATTTTGCACTTCTAGATACACCTTCCGGTACATCTACTATGTTACGACTTATCTCATCTTAATAACGAGAGCGACGGGCGATATGTACACATTTTAGAGCTCAAATCAACCAATAAATTAAAAAATAAAATTTACAATCAAGTCCACCTTCAAATTAACTTTAAATAATTACCCGTTGTAATTAATATTATTGTAACCCATCATCACTTAATCATAAGCTGCACCTTGACCTGACATACAATCTAATATAAAATTAAGAAAATCATCCTAAAAAAATAATCTTACGACGGCGGTATACAAACTATTATAACAAGATCAAGTACACCCATTCGTGTATCATCAATTATGAGACAGATTCCCCTGAAAAGACTAAAACACCGCCAAATTCTTTGAGTTTCAAGATCAACTATTACTACCCAGGCCTTCAATACTATATTGAAAATAATAGGGTATCTAATCCTAGTTTTACATTTCAATTTCAAAGCTTCATAATATACTAATCAACCAATCCCAACAAAAAAATATTTCACCATCTCATATTCACCTTCCCCCCCGGTTTAATCCACTATCTATTAACCTTTAACCAAAAATATATACTTACATTTCACGTCTAACCGCGGCAGCTGGCACGCATTTAACCAATACTAACAAAATTACCGTATCCAAATACAATTGATTGTACAATAATATTTACTACATTTACAATACATTAAGTCAAAATCACATTATATATAAATTATTTCACCAGTATATAACAAAGCAAGAATAAAACTTTCCACATTTTATTATTCAACTAAACAAAGCATATATAATGGGTCCTGTTCTCCATCTACAAACTCTTCCATACCGAGTTCACCTTTCCCCACCCATCATCCCGGCGACCCAAATCAATAATTATTTAATGAATTAAATAACTAAAGCTCACAATAAATTTCAGCTTCTATAATAAAATACATCATCTAATTTTTTTCCTTTTTTTTTTTTCTATTAAAAAGGAAAAAAATTACGATTAATGCTGTGAGAATATAATTCTTATTAATAACTGACATTTTATTTCAACAAATCTTGCCAACCAAACAAAATTAATTGAATTAATGATGCAGTTATTTTGATTAAAGATTAATTTACTTATCATTATATAAATAATATCTTATAAATATATAATCATTTATTTAATACAACTGTATATTAATAAGATAACACTATATATTAATAGTATTTATTATATTAATCATTTTTTTTTTTTTAAACATATAGGACTATATATTAAGGTGTATTTGTATTAATTTAAATTAGTTAATAATATATAAATACCCCTAATAGGATATTAATATGCTTAAAATATTTATTAATATAGAAATATATTATATATATATATATATTATAAATATAAAATATTATCAGCCCTAAATTCATAAATTATATGTCAATCAAACCACATTTCAGAACCATTACTAAAATAATTTACATTAAATAAGCACTTTAAATTAAATTAGTT
