# Supplementary material for: Museomics allows comparative analyses of mitochondrial genomes in the family Gryllidae (Insecta, Orthoptera) and confirms its phylogenetic relationships
Source: PeerJ. 2024 Aug 8;12:e17734. doi: 10.7717/peerj.17734 (PMC11317039; doi:10.7717/peerj.17734)
Supplement: Supplemental Information 10 — The sequence was deposited in GenBank under accession number OQ457269 (molecular code: X36). [file peerj-12-17734-s010.fasta]

>Xenogryllus_maniema_X36
AATGGAATGCCTGATAAAAGGATTATCTTGATAGGATAAATCATGCATTTAATGCTTTCATTATGTCTAATAGAATTAAACTATCTCTTAAGAATTCAAAATTCCCCATACATCATATATTAAGACATAACAACCCTATTTCCCACCTTCTCAATTACCACAAAACTAAATACTTCTTAAAAACTCATATAGACAGTAAATAAATCAATATATACACATAAATATCTTAACCTAGAAAGATAAGCTAAAAAAGCTAATGGGTTCATACCCCAACCATAAAGGTAACAATCCTTTTTTTTCTGATTTTTCCATTTAATCCCTCCAAAATATTATTCATAATCATATTAATTGTAGGCACATTAATCTCAATTAGATCTACTTCATGACCAGCCACATGAATTGGATTAGAGATTAATTTATTAGCCTTCATTCCACTATTAACCTCGAAAAATAATATCCTTTCCACAGAAGCATCAATGAAATACTTCATCGTTCAAGCCCTAGCCTCATCCCTACTAATCACCACTTTAATTGTATCCAACATTACACCTACATTTCTCAATATAACAATCTTCCAAATACTAATATCCTTCACACTTTTAATAAAAATGGGAGCGGCTCCCTTCCATATATGATTTCCCTCAGTCATAGAAGGCTTAACCTGAATAAACTGCCTAATTTTAATAACCTGACAAAAAATCGCACCAATAATAATCCTATCATATACCATGACCCCCTCAATCCCTTTCTTCACCATCCTCACAATATCAGTTATAGTAGGATCAATTGGTGGACTAAACCAAACTTCAACACGAAAAATTATAGCTTATTCATCTATCAATCACATTGGTTGATTACTATTAGCAATAATTACCTCAGAAGTAATTTGACAACATTACCTTGCAATTTATTTCATCATTGTCATCGCTCTATCAAACAGATTCATAAACTTCTCAAGTAACCATACTAATCAAGTCACCCTTATAAATACAAAACCAATAATAAAACTAATCATCATCATAAATTTACTCTCCCTAGGGGGACTCCCTCCCTTCCTTGGATTCCTACCTAAATGATTGGTAATTCAAGCCTCCATTCAACAAAACCTCACAATTATTATTACTATCATAGTAATTTTAACATTAAGAGCCTTATTTTATTATCTTAATATAGGAATATCATCATTCATATTAAATGCTAATCAACCAAAATGACAACCCCCCAGCAATACCCAAAATATATACATCATTGCAACCACATCATCAATATCAATATTACTTTTACCTATTTATCCCCTACTTTTTCTTAACTTCTAAAGTCTTAAGTTAAGAAAACTAGTAGCCTTCAAAGCTGAAAATAAAATCTCTTTTTAGGCTTTAGTAATTATTACACCTTTAGAATTGCAGTCTAAAATCATACTTGAATATAAAACCCTTGACAAGAAGACTTATATCTATAATTAAATTTACAATTTAACGCCTATTACCTTCAGCCATCTTATCGCAACGATGATTATTCTCCACAAATCACAAAGACATCGGAACATTATATTTTCTCTTTGGAGCCTGAGCAGGTATAGTAGGAACCTCCCTAAGAATCCTAATTCGTACAGAATTAGGCCAACCTGGATCACTCATCGGCGATGATCAAATTTATAACGTAATTGTAACAGCTCATGCATTTATCATAATTTTCTTCATAGTTATACCCATTATAATCGGAGGATTCGGTAATTGATTAGTACCTTTAATATTAGGAGCACCTGATATAGCTTTCCCACGCATAAATAATATAAGATTCTGATTACTTCCGCCCTCTTTGATACTTCTATTATCAAGTAGAATAGTCGAAAACGGGGCAGGAACTGGATGAACAGTTTATCCCCCCTTATCTTCTGGCATCGCCCACGCAGGAGCTTCCGTTGATTTAGCCATCTTCTCGCTTCATCTCGCAGGAATTTCCTCGATCCTGGGAGCTGTTAATTTCATCACCACAATAATCAATATACGTACACCCGGCATGTCATTAGATCAAACACCTCTATTTGTATGAGCAGTAGGCATTACAGCACTTTTACTCCTTCTTTCCCTCCCCGTTCTAGCCGGAGCTATTACAATACTCTTAACAGATCGGAATCTTAATACTTCATTTTTTGACCCCGCAGGAGGAGGTGATCCTATTCTCTATCAACATTTATTTTGATTCTTTGGACATCCAGAAGTGTACATTCTAATTCTACCAGGATTTGGTATAATTTCACACATCATCAGACAAGAAAGAGGGAAAAAGGAAGCCTTCGGTACATTAGGTATAATCTACGCAATATTAGCCATCGGTCTACTAGGCTTTGTAGTATGAGCACACCACATATTCACAGTTGGAATAGATGTTGACACACGCGCTTACTTCACATCAGCAACAATAATTATTGCCGTTCCCACAGGAATTAAAATCTTCAGATGACTAGCCACACTACATGGGTCTCAATTATCCTATCATCCATCACTCCTATGAGCCTTAGGATTCGTATTTCTATTCACAATTGGAGGATTAACTGGTATCGTTTTAGCCAACTCATCCATTGATATCATCCTTCATGACACTTACTATGTAGTAGCCCATTTCCATTATGTTTTATCCATAGGAGCAGTATTTGCCATTATAGCAGGATTTATCCATTGATACCCTTTATTTACAGGTATAACAATAAATTTAAAATGATTAAAAATACAATTCATAGTAATATTCTTAGGCGTTAATTTAACATTCTTCCCACAACATTTTTTAGGACTAGCTGGAATACCCCGACGATATTCAGACTATCCTGACGCCTACACATCATGAAATATTATCTCCTCCCTAGGCTCAACCATTTCATTAATCGGGATTATAATACTAATTTATATCATATGAGAAAGAATAATTACACAACGTCAATCAATATTTCCCACAAACATAAACTCATCATTAGAATGATTACAAAATAATCCACCCACAGAACATTCCTATTCAGAATTACCCATCTTACTAAATTATTACTAATTTGGCAGAGAAGTGCAGTGAATTTAAGATTCATTAATAAAGATTTTATCTTTTTTTAGTACATGGCCACATGATCAAACTTAAATTTACAAAATAGATGCTCACCATTAATAGAACAATTAATCTTCTTCCACGACCATACATTAATTATCTTACTAATAATCACAATTCTAGTACTATATATTATATCGACTCTCACAATCAATAAACTTACCAATCGATATCTCCTAGAAGGTCAATTAATCGAAATCATCTGAACAATTCTACCCGCAATCATTCTAATCTTTATCGCCCTACCATCATTACGACTTTTATATTTACTCGATGAATCAATAGAACCCTTAATTACACTAAAATCAATCGGTCATCAATGATACTGATCTTATGAATATATAGACTTTAAAAACCACATTGAATTCGATTCATACATAATTAACCCAGAAACATTAAATTCATTCCGACTACTAGATGTAGATAACCGTACAATATTACCAATAAATACACAAGTACGAATATTAACAACAGCCGCCGACGTCATCCATTCATGAACAATTCCCTCACTAGGCGTAAAGACTGATGCAACACCTGGCCGATTAAATCAACTCAATTTTATAATCAATCGTCCCGGAATCTTCTTTGGTCAATGCTCAGAAATTTGCGGAGCAAATCACAGATTCATACCAATCGTAATTGAAAGCATTAATTTAAAAACTTTCATCTCCTGAATCACCAGTCAATCATCAGATGACTGAAAGTAAGTAATGGTCTCTTAAACCAATTAATAGTAATTAACAATTACTTCTGATGAAGAAATTAGTTAAAATATAACATTAATATGTCATATTAAAGTCATTATAAACTATAATATTTCTTAATTCCACAAATAGCACCAATAAATTGACTACTACTATTAATTATATTCATTACATTATTTTTAATAATAATAATAATAAATTATTTCACTACACAACCACTAACCCATAATACAATAACCCCAAATAACAATTATTCATCCAAATCATTAAACTGAAAATGATAACAAATCTATTCTCATCATTCGATCCAACATCAGCCCTATTTCAATTACCCCTTAACTGACTGAGAACCTCCATCAGATTATTATTGATACCAATAATATTCTGATTAATACCAACACGAATCTCAATATCATGAAACACGTTATTACTTTATCTAAATAAAGAATTTAAAATATTACTAATCAGAAATAAAAATCTAGGAAGAACATTTATATTCCTATCCCTACTTACATTCATCATATTTAATAACTTCATAGGTCTATTCCCATATATTTTCACGAGTAGTAGTCATCTTACCTTCACTCTCACATTCGCCTTAACAATATGAATAAGATTTATACTATACGGATGAATTTCAAACACTCAACATATATTTGCTCATCTTGTCCCTCAAGGAACACCACCAATTCTTATACCGTTCATAGTATGTATTGAAACAATCAGAAATATTATTCGACCTATTACCTTATCAGTACGCCTAGCTGCAAACATAATTGCAGGACATTTATTATTGACATTACTAGGTAACACAGGACCTATATTAATAAATTCCACACTTCTAATTCAAATCCTCATCGTCTCACAAATCATACTCCTTATTCTAGAAATAGCCGTATCCCTTATTCAATCATATGTATTCGCAGTTTTAACTGCCCTCTATTCTAGAGAAGTCAACTAATGAACATACATTCAAATCACCCTTATCACTTAGTTAATGTCAGACCCTGACCAATCACAGGAGCTATTGGAGCACTAACTTTAGCCTCAGGATTAATTAATATATTCCACCAATTCAATTATTCAATCTTAATATTAGGATTAACAATTACAGGACTTACTATATTTCAATGATGACGAGATATTACACGAGAAGGAACCTATCAAGGATTACATACCTATGTAGTAAATATAGGACTACGATGAGGAATAATCTTATTCATCATCTCAGAAGTTTTTTTCTTCATCTCCTTCTTCTGAGCCTTCTTCCATAGAAGTTTAGCACCTAGCATCGAACTAGGAGTAATCTGACCACCAGCCGGTGTTACACCTTTCAATCCTCTACAAATTCCCCTACTAAATACAGCCATCCTCCTAGCCTCAGGAGTAACCGTCACATGAGCACATCACAGCTTAATAAAAAGTAACTACACCCAAACAACACAAGCATTAATATTAACCATTACATTAGGATTATATTTCACTGCTTTACAAGCATACGAATATATAGAAGCACCATTCACAATCGCAGATTCAACATACGGTTCTACCTTTTTTATAGCAACTGGCTTCCATGGACTACATGTGATTATTGGTACTACTTTTCTTATCATTTGTTTAATTCGTCACATATCCTTCCACTTCTCAATAAATCACCATTTTGGATTTGAAGCCGCAGCCTGATACTGACATTTCGTAGATGTAGTTTGATTATTCCTTTATATCTCAATTTATTGATGAGGTAGCTGTCTATTTAGTATAAATAAGTACACTTGATTTCCAATCAAATAGTTTAATTAATAAAATAGATAATACTATTTATATTAACAATAATTAGACTCATTATACTCTTAACAACCATTCTAATAATATTATCAATACTCCTAGCAAAAAAAACCATTGTTGATCGAGAAAAATCATCACCTTTTGAATGTGGATTCGACCCCAAAAGATCTTCCCGATTACCCTTTTCCTTACGATTCTTCCTAATTGCCGTCATTTTCCTAATTTTCGATGTAGAAATCGCCCTTATTATACCTATTATTATTACAATAAATTATTCCAACCCAATTACATGATTATCAACAATAATCTTTTTCATAATAATCCTATTACTAGGGTTATATCATGAATGACATCAAGGTGCCCTCGATTGAGCCTATTAACAGGATTATAGTTAACTATAACATTTGAATTGCACTCAAAAAGTATTGATTTAATCAATTAATCTTAAAATAAGAAGCATATCATGCATTCAATTTCGACTTGAAAGAAGGTTATTCAACCCTTATTTATAAATAATAAATATTATCTGTATAACGAAAATATACCGTTTTCAATAAACTACATAAATCAAAAGAAATATTAACGGAATTAAACCGCTAAAAGAATAGGTTAGCAGCCCATCTTTAATCATTCTACTTCTTTAACCGGAATTTCTAAATTCAATGATATTATTAACAATAATATACCTCTATTTGGTTTCAATTAAATTTAATTAATATTCAAGGGCCAAAAGCCTCCTTAATATCTTCAATATTATACTCTCCATAAGCTACTTAAATATACAATTACAAACAAAATAAAAAATCATAAAATAAATCTTAATAAATACAACCTAAATATATTATCCTGAATACTCTGATTCAAATCTCTTAAATTTATTATAAATTTAAATAAACCTTGACCCCCCAATTCCTCCCCTCACCCATGATCTCTTTCCCGAAACATTATAAATCCCCCATATAAAGGAAAATATATTAACATATATGTAGAAATAAAAGGCATAAATCATATACTACCCAAAAATGAAACAACATATTGATTATTATAGATTACCCCACCATAATAATTAAAATTACATAATTCAAATCCTAGTCATCCCCCTACTATTCTAATCACAATAGTTAATATCCTAAGACTGTAATCTATACAAATCATTCTAGGAGTCATTAATATCAACCAAGATATTAATGAACCGCCCACCACAGATATAATTATTAACACAAACATAGGAAAAATAAATTCATAATTTTCATCCCCTAAGCAATGTAAAACATTAAAATTAAATTCACAAATCATTACATAATAAATCAACCGGAACGTATAACAAACAGTTAACCCCACAGAAAGAAAAAACAAAACAAACACCAACAAATTACAATTCCCCATCAATCTTAACTCCAAAATCAAATCCTTAGAATAAAAACCAGATAAAAAAGGTATACCACACAAAGCCAAATTAGATGTTATAAAACATAACGAAACCAAAGGCATCTGATTAACAACACCCCCTATCACACGAATATCCTGACAATCTCCTAATCCATGAATAATAACCCCTGCACACAAAAATAATAACGCCTTAAATAAAGCATGCATTAATAAATGAAAAAAAGCCAAATCATAATAACCTAATCCAATCGTAGATATCATCAATCCTAGTTGACTCAGAGTAGATAAAGCAATAATTTTTTTCAAGTCAAACTCAAAATTAGCTCCAACACCAGCCATAAATATAGTAATACATCCAATATAAAGCAAATACCTTCTCAACTCAAAATACATAATCATATCCCCAAATCGAATTAACAAATATACCCCAGCCGTAACCAAAGTAGAAGAATGAACTAAAGCAGATACAGGAGTAGGTGCTGCTATTGCAGCAGGCAATCAAGATGAAAAAGGAATTTGAGCGCTCCTAGTAAAAGCTGCAATAACAATTATAATAACAACATAATTCAACATTAAAGAATTACTTCCATATTCACCCCATATTCCTAAATAAATAAAATTTCAACTACCATAACATACAAGCCAAGCAATAGATAATAACAACAATACATCACCAATACGATTAGACAACGCCGTCAACATACCAGCATTATAACTTTTATTATTTTGATAATAAATAACTAAACAATAAGACACCAACCCTAGACCATCCCATCCCAATAAAATTCTAATTAAATTGGGACTAATAATCATAAAAATTATTGACAGAACAAACATCAAAACCAACACAATAAAACGCACCAAATTAATATCCCCTATTATATATCTATTACTATAATAAACAACCAAAGAAGAAATAAATAACACAAATCCCATAAACATTAAAGATTTAAAATCCAATAAAATAACCATCAACATTGAAAAAGAATTCAATGAAATTAAATTCCAATCCAAAAACAACACATAATTCCTCATACAAAAGTAACTTCCAATAAATAAAAAACAAAAAGACATAACTATTCCCAAAAAGAAAAACAATTTACAAATTTCATCCCTTCAATTCATATAATAAATTATCTAATATAATACAATTATTCCTTTGACATCACAAATCAACATTCTAAATAAACTAATTAAATAAATACACATGAAAAATAAATCATTACGAACAATCAAAAAATTTAAAGGAAACCAATGTAAAAACAACAACAAATACTCACAAAAATTAATATTGATGCAAGAATAAATACCAGAATATATTTTGCCATGCTGACTATAAGAATACAAGTATAAACTATACGCTGCACCAAAAAAAGATATTAAAGAAATCAACACAAAAGATAATACATTCCAAGACATCACTCTATTAATCAATATAATTTCCGCCAATAAATTAAGAGAAGGAGGAGCTGCCATATTAGAAGAACACAACAAAAATCATCACAAAGACAATCTAGGCATAATGACCATTAAACCTTTATTAACCAATAAACTTCGACTACCAATACGTTCATAAACCATATTAGAAACACAAAATAAACCAGAAGAACACAACCCATGAGCAATCATTATCAAATAAGATCCACCAATACCCACTATATTAAATACTATAATACCTCTCAAAACCATACCCATATGAGCAACAGAAGAATAAGCAATCAATGACCTCAAATCAATTTGACGTAAACAAACCAATCCAATTAATACCCCCCCCACCAATCTCACACTAATCCAAATAAATCTATAGGAGATACAACATAACAATACAATCCTCAACAAACGAATTAAACCATATCCCCCCAATTTCAAAAGCACCCCCGCCAAAATCATAGACCCAGAAATAGGAGCCTCAACATGAGCCCTAGGAAGCCACAGATGAACCATAAACATTGGTATCTTAACTAAAAAAGCAAAAATTAAACACAAATACATGAATAAATTAAACTCGTTATACTCATAAAACATACAAAAGCCTAAAGAACCCAAATTATAATCTAATACTAAAAGACCAACTAATAAAGGTAAAGAAGCAAGCAACGTATAAAATAATAAATAGATACCAGCCCGAATACGTTCGGGTTGGTATCCTCACCCCAAAATTAATATTAAAGTAGGAATCAAGCTACCTTCAAAAAAAATATAAAAAGATAACATTCTTAAACTCATAAATGTACAAGTCAACATTAACAATAATAACACAACAAAAACCATAAATAAATTATAAGAATATTTACTATTATAAATTAATCCTCTAGCCATAATCATCAACCCGCAAATTCAATATCTTAAAATTACTAATCCATAAGAAAGTAAATCACAACCAAATATATAACTTAACCCCTCATAAGTCATCCCTATATTAACACACAATATAAAAAAAAATCTCATAATAGAAATCATTAATTGGACCGACCATCAAGAAACAACTTTATAAAAACAAACCGGGATCATAAAAACCACAACCATAATAAACTTTAACATCGCAATACTACAAAAGATTGAAAAAAGTCATTACCATAACATCGCACTATTCTTACCAAAATACCTAATCCCAAAGCCCCCTCACAAACGGAAAATACCAAATAAATTATAGAAAAATATATACCATACTCATACAAACCTAACCAATTAATAAGCAAAGAAAAAGTAAAAATTACTATATATTCAAGACTCAACAAAACCATAAGTAAATGCTTTCGCTTAGAACAAAAAACCCATATACCTGACAAATATATAAATACCAACAACAAAACAATCATTATTATATACATTAGCAACAGTTTGTTTTAATAGTTTAAAAATAAAACATTGGTCTTGTAAACCAAAATTAAGTATCCTTTTAAAACTTCAGAGAAAAGAATATCCTATCATTAATCCCCAAAATTAATATTTTACACTTAAACTACTCTCTGATATAACCATCATAATAATTATAATAAGAATTATATTATCATTAAATATTACATTTATATTAACAACACACCCCTTAACGAGAACTATCCTAATCATTATACAAACACTACTAATTTGCACATTAACAGGACCACTATCCTATTCATTCTGATTTTCCTACATCCTATTCATAATCTTCCTAGGAGGAATACTAGTACTATTCATTTACATCACTAGTCTTGCCTCAAACGAAATATTTAATATTCCAATCAAAACAACATTAACCACCATAATATTATCAATAATCCTATTATTATCAATGACAACCATCAACTTTATAAATCATAACAACGTCAAAAACGACATCATATTCAATTTCCTCACCCCTCATAATTCCACAGAACTACCTATAAACTTAATTCAATTATATAATATACCCACCAGAATTCTAACTATTCTTACTATTATTTACCTCCTAATCACCCTAATCATCATAGTTAAAATTACACAAATCCAAGAAGGACCACTTCGACAATCAATAAACTAATGAATAAACCATTACGCACAAACCATCCAATATTCAAAATCATAAACAACGCCCTAATTGACTTACCAGCACCAATTAACATTTCATTATGATGAAATTTCGGATCACTATTAGGACTATGCCTAATCACACAAATCTTAACAGGATTATTTCTAGCTATACACTATACAACAAACATCGAACTAGCATTTAACAGCGTTAATCACATTTATCGAGACGTTAATTTTGGATGATTATTACGAGCCATTCACGCCAATGGTGCATCTTTCTTCTTCATCTGCTTATACTTACACGTAGGACGTGGAATATACTATAGATCATATAACCTCAAGCACACTTGAATAATCGGTGTACTAATCATATTCATAGTAATAGCAACAGCCTTCATAGGTTACGTCTTACCATGAGGTCAAATATCATTTTGAGGAGCAACAGTTATTACAAATCTTCTATCAGCAGTACCCTATTTAGGTTCAGATCTAGTCCAATGAGTCTGAGGGGGATTCGCGGTTGACAACGCAACCTTAACACGATTCTTCACCTTACATTTCATATTACCATTTATTATCGCAGCACTCGTAATGATTCATCTACTATTTCTACATCAAACAGGCTCTAATAACCCACTAGGACTCAACAGCAATACCGATAAAATCCCATTCCATCCCTACTTCTCCATTAAAGACATCCTTGGTATAGTAATCATATTAATATTATTATCAATATTAAGATTAAATAATCCATATTTATTAGGAGATCCAGATAACTTCACACCAGCAAACCCACTGGTAACACCCACACACATCCAACCAGAATGATACTTCCTATTTGCATACGCAATTCTACGTTCCATTCCTAATAAACTAGGAGGAGTACTAGCCCTAGTATTATCAATCGCCATCCTATTCATCTTACCATTCACGAGCAATAATAAATTTCGAAGCATACAATTCTACCCAATCAATCAAATTATATTCTGATCATTCTTATCCATCACCATCTTACTAACATGAATTGGAGCACGACCAGTAGAAGATCCCTACATTTTAACAGGACAAATCCTAACCATCTTATATTTCAGATATTACATTATCAACCCCCTACTCCTTCACTTATGAGATAAATTAACCAACTAAATTCATCAAGTTGATAAGCTTATAGCATTTGTTTTGAAAACAAAAGATAGAACATAATTAATTCTATCAACTTTACCCCCCCCATCATCTATTCACTTTCTTTCTGAAAAAGTCTCAATACCTACTGAATACCCCAGATAAATCAAACAAAACAAAAAAAATACATAAAATAGTTTAAAGAAACAGGTAAATATACCTTCCAAGCCAAATACATCAACTTATCATAACGAAAACGAGGCAAAGTACCACGCACCCAAATAATCACAAAAGAAATAAATACAAACCCAAAATAAAAATAAAAAGAAAATAAATCACCCCCAAAAAAAACAACCATAGATAATATACTCATAAATAAAATTCTAGAATATTCAGCCATAAAAATTAAAGCAAATCCACCACTTCTATATTCAACATTAAATCCTGAAACCAACTCTGATTCCCCCTCAGAAAAATCAAAAGGAGTCCGATTCATCTCAGCTAAACAAGAAGAGATTCAACAAAAAAATAAAGGAACACTCAGAAAAATAAACCAAATATATTCCTGATAAATCAAAAACAAATCAAGGCCAAACCCACCAACCATTACAATAAATCTTACTAAAATCAAAGAAAGCGCAACTTCATAAGAAATAGTCTGAGCTACAGCACGCAACCCACCCAACAAAGCATAATTAGAATTAGATGACCACCCAGCCAACATCATAGAATACACTGATATCCCAGTAACACAAAAAAAAAATAATAAAGCCAAATCAAAAGAAATTAATTCACATCCCAAAGGATAGACCATTCAAAGCAATAAAGATAAAAATAAACTCATAATAGGACAAAATACATATAACAAATAATTTGAAACCAAAGGATAAGTTTGCTCCCTACAAAATAACTTAATTGCATCAGCGAAAGGTTGAGGAAAACCAAATATACCAACCCTATTTGGACCCTTCCGAATCTGAATATACCCCAACACTTTACGCTCCAACAGAGTCAAAAAAGCAACACCCACCAACACAACAATCAATAACACAAATATTATCAAAACTCTCAAAACCCAACTCAACAATATTGCTTATAATACATAATATTATATTAATGAATTCTAAATTCACTGCACTTCTCTGCCAAAACAATAAAGTCACTCAAATACAATAAAATATTTAATATATTAGGTCCTTTCGTACTACAATATATAAATAAAAATAAAGATAGAAACCAACCTGGCTCACACCGGTTTGAACTCAGATCATGTAAGAATTCAATGGTCGAACAGACCAACATTATTAGCGACTACACCAACATATATTCTTAATCCAACATCGAGGTCGCAATCTTCATTATCGATAAGAACTCTCCAACAAAATTACGCTGTTATCCCTAAGGTATCTTAATCTTAATTCCATAATACAGGATTATATATCCATCAATCAAAGTCAATTATTAAGAAGTTATTATATTCTCATATCACCCCAATAAAATGATCAACACTTATAAAATATTTACACAACCAAAACAAATTTAAATAAACTTATCATCAAGATCTATAGGGTCTTCTCGTCCCTTAATAACATTTGAGCCTTTTAACTCAAAAGTAAAATTCAAATTAATAATAAAGAGACAGTTATTGTTTCATCAAACCATTCATTCCAGCCTTCAATTAAAAGACTAATGATTATGCTACCTTTGCACGGTCAAAATACCGCGGCCCTTCATACTTCAGTGGGCAGGCCCGACTTTAAATACTCTCAAAAAGACATGTTTTTGATAAACAGGTGAACAATAAATTTGCCTAATTCCTTTCCATTAATTTTCCAAAACAAAATTAAATACAATCAATTTTACTAATCCAATCATTATTAATACAAACAAATCAATAATTTATACACCCCTATAAAATACTAAACAATAATTCAAAATTAAAATCAAAGACCAATAATTATAACACACTCCAATATAATAGCTAACTTAAAGCCCACATAACATAACCAACAACCATCATATAGATTATATCCCAAGCTTATCCCCAAGATATTTTATATTAACATAACTCATTAATAAAACAAAAATCAAATACAATTAACATATAAATTAAATTTAATTCTAAGGAAACCAGATATCTCAAAAATCGAATAACATCTCACCACCACCTAACTATTATTAATGACTATAAAACGTCAACTAATATAATTAAATAAATCTTATTGATTCGGGAACTCAAACAATAAATTAAAAAGAATTAATTAACCCTGATACAAAAGGTACAAATACTTTCCTTCACAATAAAATAATAATCTCTTTCAAACAACCAACACCGTACCAATAAACTATAATTATTAAACAACAATTCATTAAAAACTACTAAATTCATTAATATAACATATTATTTCAATTAAATACACATAATAATTTATAATCAAAATAATCAAAATATATGAATTGCACAAAACCTTCTCAATGTAAATGAGATACTCTCTCTCAAGCTCTACTTTGTACTTCTAGATACACCTTCCGGTACATCTACTATGTTACGACTTATCTCATCTTAATAACGAGAGCGACGGGCGATATGTACACATTTTAGAGCTCAAATCAAACAACAAATTAAAATCAATTTTACAATCAAGTCCACCTTCAAGCATAACCTTAAAATAACTATCCATAATAACTAAAATTACTGTAATCCATCGTCCACTTAATCATAAGCTGCACCTTGACCTGACATACTCTTTAATATAAAATTAAGAAAATCCTACTTCTCAAAAAACAATCTTACGACGGCGGTATACATACTGTAACAACAAAATTAAGTACATCCAATCGTGTACCATCAATTACGAGACAGATTCCCCTGAAAAGACTAAAACACCGCCAAATTCTTTGGGTTTCAAGATCTAACTACTACTACCCCAGCCTTCATTGAACACATTGAAAATAATAGGGTATCTAATCCTAGTTTCTTACTCCAATTTCTAAGCCTCACAATACATTAATAAACCAAACCCAGCAAAAAAATATTTCACATTTTAATATTCACCTTCCCCTGACTCTACATTAACTCATAATTAACCTTCAACTAAAAATATATACTTACCTTTCACGTCTAACCGCGGCAGCTGGCACGCATTTAACCAATATTAACAAAATTACCGTATCCAAACACAATTGATTGTACAATAATATTTACTACATAACAAGTACATTAAGTTATTCCAATATATATAAATCATTTTATACAGCATACAATAAAGCAAGAATAAAACTTTTCATTCATTCAACTAAACAAAGCATATATAATGGCCCCTGTTCTCCATCGACAAACCCTCCCAAATATGGGTTTGTCCTTCGACACCAACAATTCCACCCAACCTAGTCAATTAATTATTTAACTTATCAATATAGGTAAGCTTAATAATAAATCTTACCTCATAATTATGACTCCCATCATAATTTTTTCCTTTTCTTTTTTTACACTTAAGAAAAGGAAAAAATTAAAATTTAATGCTATAAGAATATAATCCTTACTAATAATCAATCTTTTATCTCAACAAATCTTGCCAACCAAACAAATTTAATTGAATTAATGATGAATTACTTTTCTTAAAGACTGATTTACTTATCATTATATATATAATATATTATAAATATAAAATTACTTATTTAATACAACTGTATATCAATAATATTTCACTATATATTTATAATATTTATTATATTAATCATTTTTTTTTTTTAAACATATAGGACTATATATTAAGGTGTATTTGTATTAAACTAAATTAATTATTAATATATAAATACTCGTAATAGGATGTTAATATGCCATTAGATATTTATTAATATAGAAATATATTATATATATATATATATTGCAAAATATCAACATTATCCTCACCATAATTATACATAAATCAATCACAACCATATAACAACTTACAGGCCCATTACTAAATTAATTTACATTAAATAACACCCAAAACCAATTTAATA
